# Supplementary material for: Pulmonary immune profiling of SIDS: impaired immune maturation and age-related cytokine imbalance
Source: Pediatr Res. 2022 Aug 19;93(5):1239–49. doi: 10.1038/s41390-022-02203-8 (PMC10132963; doi:10.1038/s41390-022-02203-8)
Supplement: Supplementary file 1 — Supplementary Table S1 [file 41390_2022_2203_MOESM1_ESM.xlsx]

## Sheet: Sheet1
Supplementary table S1. Case information and original concentrations of soluble immune mediators (SIM)
Case No.	Group	Age (weeks)	Concentration (pg/mL)
			IL-1RA/IL-1β	IL-1β	IL-1RA	IL-2	IL-4	IL-5	IL-6	IL-7	CXCL8 (IL-8)	IL-9	IL-10	IL-12 (p70)	IL-13	IL-15	IL-17	CCL11(Eotaxin)	FGF basic	G-CSF	GM-CSF	IFN-γ	CXCL10(IP-10)	CCL1 (MCP-1)	CCL3 (MIP-1α)	PDGF-bb	CCL4 (MIP-1β)	CCL5(RANTES)	TNF-α	VEGF
C1-2	Control-	1.42857	799.053	3.96	3164.25	2.89	1	365.73	14.21	9.22	91.67	146.37	3.02	3.34	1.06	88.29	7.43	20.36	16.82	232	4.98	34.69	140.55	162.94	30.19	1.2	218.99	6907.93	35.6	137.48
C2-2	Control-	16.8571	1240.74	5.73	7109.42	2.23	0.85	107.19	191.3	5.84	497.08	101.76	2.37	1.48	0.48	52.12	4.74	25.52	9.31	314.28	3.34	54.05	468.12	510.76	13.96	1.2	132.65	1561.65	24.37	66.79
C4-2	Control-	1.42857	296.212	2.93	867.9	1.12	0.45	32.34	13.41	1.36	84.48	52.78	1.12	2.28	0.27	21.61	2.96	4.27	8.44	77.46	0.74	7.56	12.2	98.92	9.83	1.2	59.6	632.15	12.6	32.85
C6-2	Control-	20.7143	145.468	16.12	2344.95	6.11	1.99	121.8	170.02	6.7	683.9	109.97	1.74	5.11	0.87	2.75	10.59	6.74	32.12	522.91	4.03	27.03	723.58	236.66	81.56	2.91	199.74	2840.76	316.3	1.8
C9-2	Control-	12.7143	196.344	19.19	3767.85	2.89	1.14	71.03	758.09	4.1	763.29	93.87	2.05	1.24	0.68	35.92	6.53	15.55	15.45	495.31	1.83	33.73	897.89	288.97	37.26	1.2	188.05	1261.24	25.5	5.86
C13-2	Control-	24.7143	414.502	8.58	3556.43	2.56	1.43	186.69	317	5.84	426.3	128.99	2.37	0.48	0.38	41.52	9.24	16.76	26.09	889.74	2.5	30.38	828.92	244.3	47.26	1.2	252.97	4190.52	28.88	88.86
C-S16-2	Control-	9.57143	858.536	3.62	3107.9	1.57	1	104.24	47.25	5.41	106.61	105.7	1.74	0.48	0.68	1.38	4.29	14.69	15.45	133.13	0.54	27.03	3490.47	260.72	31.8	1.2	156.33	3462.06	59.29	1.8
C14-2	Control-	9	1738.63	3.1	5389.76	0.78	0.24	90.1	23.78	13.03	108.85	16.92	0.31	1.15	0.58	11.37	1.52	1.14	1.98	249.3	1.24	9.22	52.42	399.76	14.84	1.54	53.97	151.84	2.65	24.52
C20-2	Control-	64.8571	1560.42	1.18	1841.29	1.19	0.08	23.55	10.79	11.24	26.51	20.48	0.31	0.18	0.58	9.53	0.78	0.42	4.6	264.11	1.15	3.72	190.97	104.29	9.52	1.54	58.9	245.27	2.65	26.78
C21-2	Control-	0	2202.9	0.3	660.87	0.02	1.19	9.07	0.13	13.03	7.85	2.17	0.31	2.32	0.47	0.56	0.14	0.26	1.65	32.57	0.42	1.81	2.03	9.03	2.38	1.54	6.25	17.5	0.38	19.82
C8-2	Control+	14.8571	7.67494	2707.37	20778.9	32.78	11.78	453.47	21503.75	62.12	54187.68	183.82	8.47	10.22	3.59	171.27	50.76	529.01	144.82	47076.1	12.05	191.32	63879.20	3191.33	548.75	79.28	641.92	3869.11	565.76	240.69
C10-2	Control+	22.5714	5.97594	2492.76	14896.6	30.34	8.73	1038.13	20755.38	15.71	44278.14	131.94	7.07	4.23	1.42	189.18	52.88	137.72	131.69	57468.5	13.41	190.31	5452.27	2288.74	1153.78	80.36	916.27	743.21	311.99	267.64
C3-2	Control+	97.1429	23.6962	319.52	7571.41	8.66	1.71	345.34	536.46	2.3	829.43	94.2	1.74	2.28	0.48	79.35	10.59	2.24	78.47	287.78	3.03	56	46	715.92	43.36	575.39	149.07	9570.51	560.7	157.94
C7-2	Control+	8.14286	3.43085	2263.9	7767.11	188.35	13.07	544.04	21612.57	38.71	71688.14	138.5	23.52	28.44	13.17	295.94	95.3	65.45	170.62	24488.83	408.78	292.09	75793.19	5635.24	2481.59	142.33	810.74	501.18	5662.15	334.38
C12-2	Control+	63.4286	37.0459	199.79	7401.4	41.91	7.41	309.29	17120.3	14.11	18941.9	118.17	3.67	3.78	1.77	119.11	37.38	91.24	87.92	31783.8	7.29	187.77	57477.58	5425.81	844.03	27.91	764.27	1042.41	141.18	189.77
S1-2	SIDS-	11.8571	784.756	2.05	1608.75	0.21	0.62	77.18	49.47	5.41	66.13	94.85	1.43	1.96	0.68	1.38	3.41	10.65	12.53	91.46	0.21	15.91	561.4	117.14	16.97	1.2	122.82	1280.2	23.24	1.8
S2-2	SIDS-	22.2857	996.53	1.68	1674.17	1.12	0.37	101.28	34.57	2.76	33.48	102.41	2.05	0.48	0.48	9.3	3.18	4.56	10.97	48.21	1.35	16.62	316.74	115.74	8.3	1.2	111.61	1433.94	19.46	1.8
S3-2	SIDS-	13.4286	699.788	1.13	790.76	0.21	0.45	52.13	4.48	2.3	29.85	81.34	1.58	0.99	0.03	1.38	2.96	5.11	3.28	22.47	0.74	7.79	57.77	35.09	6.17	1.2	107.57	1415.7	20.22	1.8
S7-2	SIDS-	2.57143	685.027	2.23	1527.61	0.90	0.62	35.72	1.51	4.1	11.94	93.87	1.74	1.96	0.27	1.38	2.74	8.17	9.31	74.36	0.74	15.21	531.67	56.72	16.08	1.2	134.1	2224.47	22.11	1.8
S9-2	SIDS-	13.8571	212.085	22.23	4714.64	1.57	0.77	92.34	10.29	3.21	29.85	106.36	1.43	2.28	0.27	53.83	5.63	4.05	47.63	130.75	1.35	33.01	78.83	109.94	13.7	21.58	131.84	2323.19	21.73	122.47
S10-2	SIDS-	36	229.597	7.94	1823	2.23	0.92	121.8	408.06	5.84	405.91	114.89	1.43	2.88	0.48	1.38	6.53	9.31	15.45	428.59	1.59	35.65	434.87	1333.63	34.21	1.2	140.6	4079.24	38.21	1.8
S11-2	SIDS-	7.28571	669.295	4.3	2877.97	1.90	1	194.93	10.35	10.86	145.39	123.09	2.05	6.84	1.24	55.52	6.08	14.03	18.16	145.03	4.7	31.1	386.87	180.53	30.37	1.2	241.08	2685.73	29.25	46.27
S13-2	SIDS-	19.4286	1432.74	2.23	3195	2.23	0.77	141.91	9.95	5.84	27.63	99.79	2.37	0.99	0.48	1.38	3.85	7.96	15.45	79.01	0.54	29.9	333.92	133	20.84	1.2	168.49	2117.03	26.63	1.8
S15-2	SIDS-	5.28571	200.103	6.39	1278.66	2.89	1.29	118.9	23.71	5.84	130.51	115.22	2.05	2.88	0.48	9.3	7.88	10.26	16.82	135.51	1.35	14.51	433.2	157.83	37.16	1.2	150.99	2313.83	98.41	1.8
S18-2	SIDS-	8.85714	324.775	2.76	896.38	1.57	1	167.28	30.17	4.98	72.18	117.51	2.05	2.42	0.27	1.38	6.53	13.72	15.45	203.59	0.97	10.32	2352.2	163.54	34.75	1.2	163.05	5016.88	30	1.8
S19-2	SIDS-	33.1429	1712.98	1.32	2261.13	0.21	0.54	83.28	12.74	4.1	16.97	107.01	1.43	0.48	0.27	1.38	2.96	14.03	18.16	23.97	1.47	19.92	176.06	117.14	5.75	1.2	122.44	1959.42	24.37	1.8
S22-2	SIDS-	17.7143	594.102	1.87	1110.97	0.90	0.62	83.28	5.62	3.21	17.96	110.62	1.12	2.28	0.03	9.3	3.85	10.58	19.46	82.12	0.83	10.55	714.33	122.99	17.64	1.2	147.03	3242.19	26.25	39.78
S23-2	SIDS-	12.2857	14.134	102.93	1454.81	11.81	4.62	370.81	966.13	10.04	4710.41	109.64	2.69	1.96	0.87	73.23	23.89	96.86	70.89	1463.04	5.53	32.77	190.64	1232.22	276.06	15.29	599.01	981.32	51.55	105.58
S25-2	SIDS-	10.5714	578.928	2.76	1597.84	2.23	0.85	104.24	10.75	4.98	71.25	128.01	1.58	1.48	0.27	28.01	6.53	13.02	19.46	122.85	0.54	17.09	938.08	101.31	21.88	1.2	164.76	5804.05	36.72	39.78
S26-2	SIDS-	9.57143	340.709	1.41	480.4	0.90	0.88	124.7	3.27	5.84	17.96	109.64	1.74	0.48	0.27	9.3	3.41	8.78	12.53	102.4	1.35	8.71	134.38	106.17	19.58	1.2	153.02	1949.92	22.86	43.07
S27-2	SIDS-	30	628.966	3.54	2226.54	0.90	1.22	136.2	227.55	4.1	665.67	103.4	2.05	0.48	0.48	37.81	6.08	15.07	20.72	443.92	1.35	30.38	253.85	1028.35	37.04	0.91	270.08	2746.58	25.5	59.78
S28-2	SIDS-	23.1429	3307.89	1.13	3737.92	1.12	0.45	156.07	13.54	2.3	23.47	99.79	1.12	0.48	0.48	1.38	3.85	7.82	10.97	25.47	1.35	29.42	80.73	72.84	6.21	1.2	107.89	2103.16	24.75	1.8
S29-2	SIDS-	22.8571	698.634	2.76	1928.23	1.57	1	107.19	112.37	1.36	163.41	119.48	1.12	2.28	0.03	50.4	6.53	10.72	104.41	201.16	0.21	21.1	295.27	498.65	36.15	6.99	216.38	5178.78	34.49	100.91
S30-2	SIDS-	8.28571	891.289	1.87	1666.71	0.90	0.77	86.31	7.42	1.36	13.3	114.23	2.05	2.28	0.03	46.91	3.85	6.1	43.96	177	2.39	18.97	940.79	412.92	22.78	34.26	185.55	2985.52	23.99	145.79
S32-2	SIDS-	16.8571	349.391	3.45	1205.4	2.56	1.14	141.91	6.09	2.3	61.95	89.92	1.74	2.28	0.48	19.36	4.74	5.41	18.16	180.21	1.10	9.86	102.47	90.34	39.87	1.2	125.41	1366.75	70.3	32.85
S4-2	SIDS+	16.7143	865.373	2.76	2388.43	0.21	0.54	83.28	51.23	4.98	69.85	105.7	1.12	1.48	0.58	1.38	4.29	10.93	9.31	57.4	0.54	21.81	78.28	61.8	10.62	1.2	122.11	2418.74	23.24	1.8
S5-2	SIDS+	27.8571	603.091	4.3	2593.29	0.90	0.69	92.34	132.41	4.98	108.51	97.81	1.43	0.99	0.27	23.8	3.85	10.3	9.31	138.68	0.83	20.86	404.54	131.14	13.63	1.2	116.63	2554.87	25.5	1.8
S8-2	SIDS+	13.5714	421.859	2.76	1164.33	0.90	0.73	89.33	51.97	4.98	59.47	123.42	1.27	1.48	0.03	1.38	4.74	7.46	14.02	126.01	1.35	14.28	1172.41	151.11	23.27	1.2	170.19	4522.92	38.21	1.8
S12-2	SIDS+	5.85714	738.659	2.23	1647.21	0.90	0.58	136.2	4.35	3.21	17.96	115.87	1.27	1.48	0.48	1.38	3.41	9.94	12.53	46.68	0.38	16.62	300.33	118.68	13.87	1.2	146.82	5156.29	28.88	1.8
S14-2	SIDS+	19.4286	1111.67	1.68	1867.61	1.57	0.54	83.28	4.48	4.54	27.63	112.59	2.37	2.28	0.68	2.75	4.96	7.03	7.53	31.5	0.54	16.85	325.33	68.68	9.1	1.2	131.57	5072.92	30.75	1.8
S17-2	SIDS+	19.1429	1166.5	2.05	2391.33	1.57	0.81	89.33	168.71	10.04	61.33	118.17	2.37	4.23	0.87	1.38	3.41	8.74	16.82	48.21	2.06	26.08	545.48	171.55	8.65	1.2	146.82	3533.89	30.75	1.8
S20-2	SIDS+	12.5714	1122.99	2.05	2302.13	0.90	0.54	107.19	134.19	3.21	188.93	119.15	2.05	2.28	0.27	9.3	3.63	14.76	12.53	74.36	0.54	27.03	95.8	229.63	9.96	1.2	147.25	3809.19	29.25	11.83
S21-2	SIDS+	15.5714	440.027	1.5	660.04	0.21	0.45	83.28	3.41	2.3	23.15	118.83	1.74	2.28	0.03	6.29	3.85	12.81	14.02	61.24	0.74	6.42	131.52	114.71	11.2	1.2	130.81	4216.67	24.75	25.31
S24-2	SIDS+	28.8571	918.97	3.02	2775.29	1.57	0.92	110.13	43.69	1.36	59	109.64	1.74	0.74	0.48	35.92	8.33	4.05	29.98	251.6	1.83	25.84	1716.34	385.91	31.08	1.2	255.55	2717.59	24.37	81.34
